# Supplementary material for: Distinct Patterns of Rhizosphere Microbiota Associated With Rice Genotypes Differing in Aluminum Tolerance in an Acid Sulfate Soil
Source: Front Microbiol. 2022 Jun 17;13:933722. doi: 10.3389/fmicb.2022.933722 (PMC9247542; doi:10.3389/fmicb.2022.933722)
Supplement: Supplementary file 2 [file Data_Sheet_2.xlsx]

## Sheet: Table S4 (-Ca)
Table S4 ASVs enriched in the rhizosphere soil of the Al-tolerant rice genotype under the non-liming condition
	ASV_ID	Phylum	Class	Oder	Family	Genus	Species	Al-S	Al-T
Bacteria	ASV_301	Proteobacteria	Alphaproteobacteria	Rhodospirillales	Magnetospirillaceae	Magnetospirillaceae	uncultured_bacterium	0.00026307	0.00220727
	ASV_778	Proteobacteria	Alphaproteobacteria	Rhodospirillales	Magnetospirillaceae	Magnetospirillaceae	uncultured_bacterium	0	0.000615893
	ASV_621	Nitrospirae	4-29-1	4-29-1	4-29-1	4-29-1	uncultured_bacterium	0.000110565	0.000535559
	ASV_1364	Firmicutes	Clostridia	Clostridiales	Peptococcaceae	Desulfosporosinus	unclassified_Desulfosporosinus	0	0.000508781
	ASV_106	Proteobacteria	Deltaproteobacteria	Myxococcales	Archangiaceae	Anaeromyxobacter	unclassified_Anaeromyxobacter	0.000106753	0.000439924
	ASV_1350	Chloroflexi	Ktedonobacteria	Ktedonobacterales	Ktedonobacteraceae	1921-2	uncultured_bacterium	0	0.000397844
	ASV_1079	Chloroflexi	Ktedonobacteria	Ktedonobacterales	JG30-KF-AS9	JG30-KF-AS9	uncultured_bacterium	8.38773e-05	0.000367241
	ASV_1178	Nitrospirae	4-29-1	4-29-1	4-29-1	4-29-1	uncultured_bacterium	3.05008e-05	0.000340463
	ASV_678	Chloroflexi	Anaerolineae	RBG-13-54-9	RBG-13-54-9	RBG-13-54-9	uncultured_Caldilineaceae	7.24395e-05	0.000294558
	ASV_627	Firmicutes	Bacilli	Bacillales	Bacillaceae	Bacillus	unclassified_Bacillus	5.33764e-05	0.000279256
	ASV_1485	Proteobacteria	Deltaproteobacteria	Desulfuromonadales	Geobacteraceae	Geobacter	unclassified_Geobacter	3.8126e-05	0.000271605
	ASV_1007	Actinobacteria	Acidimicrobiia	uncultured	uncultured	uncultured	unclassified_uncultured	3.05008e-05	0.000198922
	ASV_959	Actinobacteria	Actinobacteria	Frankiales	Acidothermaceae	Acidothermus	unclassified_Acidothermus	1.52504e-05	0.000179795
	ASV_1111	Proteobacteria	Alphaproteobacteria	Caulobacterales	Caulobacteraceae	Phenylobacterium	unclassified_Phenylobacterium	1.9063e-05	0.000145366
	ASV_626	Firmicutes	Clostridia	Clostridiales	Peptococcaceae	Desulfitobacterium	Desulfitobacterium_sp.	2.66882e-05	0.000122414
	ASV_1797	Actinobacteria	Actinobacteria	Frankiales	Geodermatophilaceae	Geodermatophilus	unclassified_Geodermatophilus	0	0.000110937
	ASV_915	Chloroflexi	SHA-26	SHA-26	SHA-26	SHA-26	unclassified_SHA-26	0	0.000110937
	ASV_1503	Planctomycetes	Planctomycetacia	Isosphaerales	Isosphaeraceae	Candidatus_Nostocoida	Candidatus_Nostocoida	0	0.000107112
	ASV_2153	Nitrospirae	4-29-1	4-29-1	4-29-1	4-29-1	unclassified_4-29-1	1.14378e-05	9.9461e-05
	ASV_1059	Chloroflexi	AD3	AD3	AD3	AD3	uncultured_Chloroflexi	3.05008e-05	9.18102e-05
	ASV_2303	Nitrospirae	4-29-1	4-29-1	4-29-1	4-29-1	uncultured_bacterium	3.8126e-06	9.18102e-05
	ASV_1531	Planctomycetes	Planctomycetacia	Gemmatales	Gemmataceae	uncultured	unclassified_uncultured	3.8126e-05	9.18102e-05
	ASV_1751	Proteobacteria	Gammaproteobacteria	Salinisphaerales	Solimonadaceae	Nevskia	unclassified_Nevskia	0	8.79847e-05
	ASV_2778	Nitrospirae	4-29-1	4-29-1	4-29-1	4-29-1	uncultured_bacterium	0	8.41593e-05
	ASV_3322	Gemmatimonadetes	S0134_terrestrial_group	S0134_terrestrial_group	S0134_terrestrial_group	S0134_terrestrial_group	uncultured_bacterium	0	7.65085e-05
	ASV_2156	Chloroflexi	AD3	AD3	AD3	AD3	unclassified_AD3	0	6.88576e-05
	ASV_2611	Proteobacteria	Gammaproteobacteria	Pseudomonadales	Pseudomonadaceae	Pseudomonas	unclassified_Pseudomonas	0	6.50322e-05
	ASV_2827	Firmicutes	Bacilli	Bacillales	Bacillaceae	Bacillus	unclassified_Bacillus	0	6.12068e-05
	ASV_3291	Acidobacteria	Acidobacteriia	Acidobacteriales	Acidobacteriaceae_(Subgroup_1)	unclassified_Acidobacteriaceae_(Subgroup_1)	unclassified_Acidobacteriaceae_(Subgroup_1)	3.8126e-06	5.35559e-05
	ASV_3544	Patescibacteria	Parcubacteria	Candidatus_Wolfebacteria	Candidatus_Wolfebacteria	Candidatus_Wolfebacteria	Candidatus_Wolfebacteria	0	5.35559e-05
Fungi	ASV_712	Mucoromycota	Mucoromycetes	Mucorales	Rhizopodaceae	Rhizopus	Rhizopus_arrhizus	0	0.0366235
	ASV_797	Ascomycota	Eurotiomycetes	Eurotiales	Aspergillaceae	Aspergillus	Aspergillus_flavus	0.00024893	0.0105554
	ASV_2970	Mucoromycota	Mucoromycetes	Mucorales	Rhizopodaceae	Rhizopus	Rhizopus_arrhizus	0	0.00674175
	ASV_2649	Ascomycota	Saccharomycetes	Saccharomycetales	unidentified	unidentified	unidentified	0	0.00283465
	ASV_3986	unclassified_Fungi	unclassified_Fungi	unclassified_Fungi	unclassified_Fungi	unclassified_Fungi	unclassified_Fungi	0	0.0017622
	ASV_3864	Ascomycota	Eurotiomycetes	Eurotiales	Aspergillaceae	Aspergillus	Aspergillus_novoparasiticus	0	0.0005518

## Sheet: Table S4 (+Ca)
Table S4 ASVs enriched in the rhizosphere soil of the Al-tolerant rice genotype under the liming condition
	ASV_ID	Phylum	Class	Oder	Family	Genus	Species	Al-S	Al-T
Bacteria	ASV_653	Proteobacteria	Gammaproteobacteria	Betaproteobacteriales	Burkholderiaceae	Pelomonas	unclassified_Pelomonas	0	0.00102014
	ASV_672	Proteobacteria	Gammaproteobacteria	Betaproteobacteriales	Gallionellaceae	uncultured	uncultured_beta	0.000124907	0.00100096
	ASV_260	Chloroflexi	AD3	AD3	AD3	AD3	unclassified_AD3	0.000117337	0.000717165
	ASV_566	Actinobacteria	Acidimicrobiia	IMCC26256	IMCC26256	IMCC26256	actinobacterium_BGR	0	0.000433367
	ASV_912	Proteobacteria	Gammaproteobacteria	Betaproteobacteriales	Burkholderiaceae	unclassified_Burkholderiaceae	unclassified_Burkholderiaceae	0	0.000395016
	ASV_1393	Firmicutes	Clostridia	Clostridiales	Ruminococcaceae	Ruminiclostridium_1	uncultured_Clostridiales	3.40655e-05	0.00037584
	ASV_942	Bacteroidetes	Bacteroidia	Bacteroidales	Prolixibacteraceae	WCHB1-32	unclassified_WCHB1-32	1.89253e-05	0.000356665
	ASV_277	Acidobacteria	Acidobacteriia	Acidobacteriales	Acidobacteriaceae_(Subgroup_1)	Occallatibacter	unclassified_Occallatibacter	4.54207e-05	0.000318314
	ASV_785	Chloroflexi	KD4-96	KD4-96	KD4-96	KD4-96	uncultured_bacterium	4.92057e-05	0.000287633
	ASV_1479	Acidobacteria	Acidobacteriia	Acidobacteriales	Koribacteraceae	Candidatus_Koribacter	uncultured_bacterium	0	0.000245447
	ASV_427	Acidobacteria	Acidobacteriia	Acidobacteriales	Acidobacteriaceae_(Subgroup_1)	Occallatibacter	unclassified_Occallatibacter	4.92057e-05	0.000222436
	ASV_1348	Planctomycetes	Phycisphaerae	Tepidisphaerales	WD2101_soil_group	WD2101_soil_group	uncultured_bacterium	1.13552e-05	0.000210931
	ASV_748	Proteobacteria	Deltaproteobacteria	Myxococcales	Polyangiaceae	Pajaroellobacter	unclassified_Pajaroellobacter	5.29908e-05	0.000207096
	ASV_1608	Patescibacteria	ABY1	Candidatus_Magasanikbacteria	Candidatus_Magasanikbacteria	Candidatus_Magasanikbacteria	uncultured_bacterium	1.51402e-05	0.000203261
	ASV_1258	Proteobacteria	Gammaproteobacteria	Betaproteobacteriales	Burkholderiaceae	unclassified_Burkholderiaceae	unclassified_Burkholderiaceae	2.27103e-05	0.000184085
	ASV_664	Proteobacteria	Alphaproteobacteria	Caulobacterales	Caulobacteraceae	uncultured	unclassified_uncultured	1.51402e-05	0.00017258
	ASV_2154	Verrucomicrobia	Verrucomicrobiae	Pedosphaerales	Pedosphaeraceae	Pedosphaeraceae	bacterium_enrichment	0	0.000153404
	ASV_1084	Proteobacteria	Alphaproteobacteria	Caulobacterales	Caulobacteraceae	unclassified_Caulobacteraceae	unclassified_Caulobacteraceae	4.92057e-05	0.000145734
	ASV_1857	Acidobacteria	Acidobacteriia	Acidobacteriales	uncultured	uncultured	uncultured_bacterium	0	0.000141899
	ASV_935	Acidobacteria	Acidobacteriia	Subgroup_13	Subgroup_13	Subgroup_13	uncultured_bacterium	3.40655e-05	0.000130394
	ASV_1075	Proteobacteria	Deltaproteobacteria	Myxococcales	unclassified_Myxococcales	unclassified_Myxococcales	unclassified_Myxococcales	0	0.000130394
	ASV_1449	Proteobacteria	Deltaproteobacteria	Myxococcales	Haliangiaceae	Haliangium	uncultured_bacterium	0	0.000130394
	ASV_1667	Firmicutes	Clostridia	Clostridiales	Clostridiales_vadinBB60_group	Clostridiales_vadinBB60_group	uncultured_bacterium	0	0.000111218
	ASV_1022	Chloroflexi	Ktedonobacteria	Ktedonobacterales	JG30-KF-AS9	JG30-KF-AS9	uncultured_bacterium	0	0.000103548
	ASV_1858	Proteobacteria	Gammaproteobacteria	Cellvibrionales	Cellvibrionaceae	Cellvibrio	unclassified_Cellvibrio	0	9.97128e-05
	ASV_2298	Patescibacteria	Microgenomatia	Candidatus_Daviesbacteria	Candidatus_Daviesbacteria	Candidatus_Daviesbacteria	uncultured_bacterium	0	9.58776e-05
	ASV_1165	Verrucomicrobia	Verrucomicrobiae	Pedosphaerales	Pedosphaeraceae	Pedosphaeraceae	uncultured_bacterium	6.05609e-05	9.20425e-05
	ASV_2681	Firmicutes	Clostridia	Clostridiales	unclassified_Clostridiales	unclassified_Clostridiales	unclassified_Clostridiales	0	8.05372e-05
	ASV_1810	Firmicutes	Clostridia	Clostridiales	Peptococcaceae	Desulfurispora	unclassified_Desulfurispora	0	8.05372e-05
	ASV_1450	Actinobacteria	Thermoleophilia	Gaiellales	uncultured	uncultured	unclassified_uncultured	0	7.2867e-05
	ASV_1766	Firmicutes	Bacilli	Bacillales	Alicyclobacillaceae	Alicyclobacillus	unclassified_Alicyclobacillus	1.13552e-05	7.2867e-05
	ASV_1792	Gemmatimonadetes	S0134_terrestrial_group	S0134_terrestrial_group	S0134_terrestrial_group	S0134_terrestrial_group	uncultured_bacterium	0	7.2867e-05
	ASV_2119	Acidobacteria	Acidobacteriia	Subgroup_2	Subgroup_2	Subgroup_2	uncultured_bacterium	0	6.13617e-05
	ASV_3061	Proteobacteria	Deltaproteobacteria	Desulfobacterales	Desulfobacteraceae	unclassified_Desulfobacteraceae	unclassified_Desulfobacteraceae	0	5.36915e-05
Fungi	ASV_712	Mucoromycota	Mucoromycetes	Mucorales	Rhizopodaceae	Rhizopus	Rhizopus_arrhizus	0	0.0232032
	ASV_930	Ascomycota	Eurotiomycetes	Eurotiales	Thermoascaceae	Thermoascus	Thermoascus_aurantiacus	0.00018192	0.0210958
	ASV_2970	Mucoromycota	Mucoromycetes	Mucorales	Rhizopodaceae	Rhizopus	Rhizopus_arrhizus	0.000301721	0.00820319
	ASV_797	Ascomycota	Eurotiomycetes	Eurotiales	Aspergillaceae	Aspergillus	Aspergillus_flavus	0.000399336	0.00631322
	ASV_2649	Ascomycota	Saccharomycetes	Saccharomycetales	unidentified	unidentified	unidentified	0	0.00487134
	ASV_5222	unclassified_Fungi	unclassified_Fungi	unclassified_Fungi	unclassified_Fungi	unclassified_Fungi	unclassified_Fungi	0	0.00274179
	ASV_2581	Ascomycota	Eurotiomycetes	Eurotiales	Trichocomaceae	Rasamsonia	Rasamsonia_composticola	0	0.00247116
	ASV_2738	Ascomycota	Eurotiomycetes	Eurotiales	Thermoascaceae	Thermoascus	Thermoascus_aurantiacus	0.000115364	0.00231145
	ASV_1686	Ascomycota	Eurotiomycetes	Eurotiales	Aspergillaceae	Penicillium	unclassified_Penicillium	7.09931e-05	0.00164153
	ASV_3986	unclassified_Fungi	unclassified_Fungi	unclassified_Fungi	unclassified_Fungi	unclassified_Fungi	unclassified_Fungi	0	0.00135315
	ASV_4286	Ascomycota	Eurotiomycetes	Eurotiales	Aspergillaceae	Penicillium	unclassified_Penicillium	6.2119e-05	0.00128217
	ASV_1704	Ascomycota	Eurotiomycetes	Eurotiales	Thermoascaceae	Thermoascus	Thermoascus_aurantiacus	0	0.00120231
	ASV_4397	Mucoromycota	Mucoromycetes	Mucorales	Rhizopodaceae	Rhizopus	Rhizopus_microsporus	0	0.000425909
	ASV_4380	Ascomycota	Eurotiomycetes	Eurotiales	Aspergillaceae	unclassified_Aspergillaceae	unclassified_Aspergillaceae	2.21853e-05	0.000363798
	ASV_3864	Ascomycota	Eurotiomycetes	Eurotiales	Aspergillaceae	Aspergillus	Aspergillus_novoparasiticus	0	0.00025732
	ASV_2551	Ascomycota	Eurotiomycetes	Eurotiales	Aspergillaceae	Penicillium	unclassified_Penicillium	8.87414e-06	0.000190772
